# Supplementary material for: Near surface generation, burial recrystallization, and structural overprinting of carbonate platform dolomites
Source: Sci Rep. 2026 Jan 11;16:5029. doi: 10.1038/s41598-026-35353-4 (PMC12876887; doi:10.1038/s41598-026-35353-4)
Supplement: Supplementary file 1 — Supplementary Material 1 [file 41598_2026_35353_MOESM1_ESM.xlsx]

## Sheet: Supplementary Table S1
Supplementary Table S1 - Data and details of samples analysed for clumped istope analysis
S.No	Sample ID	Mineralogy	Lithostratigraphy	Dolomite Texture	δ47 [‰]	δ47_dev [‰]	Temperature [°C]	Temperature_dev [°C]	δ18O (V-PDB) [‰]	δ18O_dev (V-PDB)[‰]	δ13 C (V-PDB) [‰]	δ13 C_dev (V_PDB) [‰]	δ18Ow (V-SMOW) [‰]	δ18Ow_ dev (V-SMOW) [‰]	n
1	WD 0.35	Dolomite	Arab Fm (D-member)	Fabric preserving	0.539854	0.0954852	49.53	2.12	-3.90545	0.122766	0.253336	0.0407284	-0.48	0.3925	3
2	WD 3.7	Dolomite	Arab Fm (D-member)	Fabric preserving	0.534502	0.0883458	49.57	10.27	-2.6932	0.0290985	1.78886	0.621013	0.73	1.92	3
3	WD 4.0	Dolomite	Arab Fm (D-member)	Fine Sucrosic	0.494635	0.0619591	59.45	5.64	-2.89243	0.00252875	1.49669	0.0357844	2.3	0.965	3
4	WD 18.4	Dolomite	Arab Fm (D-member)	Mosaic	0.551	0.021	45.14	7	-2.591	0.07	1.81	0.021	0.01	1.36	3
5	WD 17.01	Dolomite	Arab Fm (D-member)	Mosaic	0.538118	0.0051769	56.05	12.53	-2.36808	0.401622	1.7712	0.168238	2.238	2.215	3
6	WD 17.6	Dolomite	Arab Fm (D-member)	Mosaic	0.587158	0.0626892	62.96	0	-2.68628	0.204003	1.62535	0.345856	3.101	0	3
7	WD 12.3	Dolomite	Arab Fm (D-member)	Sucrosic	0.473724	0.0579255	76.31	1.54	-1.46358	0.0271619	1.29655	0.048592	6.425	0.23	3
8	WD 25.7	Dolomite	Arab Fm (D-member)	Mosaic	0.504711	0.114655	65.15	10.47	-2.32539	0.00298519	2.56687	0.0539978	3.82	1.71	3
9	WD 31.9	Dolomite	Upper Jubaila	Mosaic	0.524061	0.0381604	38.93	0.27	-2.58686	0.0488547	2.27062	0.388941	-1.24	0.055	3
10	WD 20.6	Dolomite	Upper Jubaila	Sucrosic	0.568067	0.20608	68.67	1.06	-1.92582	0.135534	2.43258	0.034509	4.7915	0.17	3
11	WD 50.0	Dolomite	Upper Jubaila	Mosaic	0.490188	0.0591941	50.63	7.51	-2.40201	0.0957987	2.71414	0.0274593	1.227	1.39	3
12	WD 9	Dolomite	Arab Fm (D-member)	Mosaic	0.572	0.011	35.66	4	-2.25	0.02	1.79	0.39	-1.6	0.85	3
13	WD 19.5	Dolomite	Arab Fm (D-member)	Sucrosic	0.55	0.03	42.75	8.6	-1.74	0.14	1.92	0.06	0.32	1.3125	3
14	WD 5	Dolomite	Arab Fm (D-member)	Mosaic	0.54	0.03	48.52	1.01	-2.6	0.11	2.65	0.03	0.56	0.175	3
15	L1 D1	Dolomite	Arab Fm (D-member)	Fine Sucrosic	0.501776	0.102821	72.98	4.14	-2.34027	0.0557896	2.47128	0.00222539	5.04	0.735	3
16	L2 D1	Dolomite	Arab Fm (D-member)	Fine sucrosic	0.498952	0.0599903	60.8	6.59	-2.21179	0.102953	2.33382	0.0277192	3.21	1.245	3
17	L3 D1	Dolomite	Arab Fm (D-member)	Sucrosic	0.510779	0.045417	54.83	4.85	-2.48029	0.00825964	2.32988	0.0695995	1.91	1.1	3
18	L1 D3	Dolomite	Arab Fm (D-member)	Mosaic	0.53385	0.0861344	48.45	1.3	-2.54058	0.171968	1.9773	0.0494361	0.68	0.225	3
19	L2 D3	Dolomite	Arab Fm (D-member)	Mosaic	0.551337	0.0549228	31.76	4.85	-2.03862	0.0656272	2.04866	0.042785	-1	1.1	3
20	L3 D3	Dolomite	Arab Fm (D-member)	Mosaic	0.495838	0.0620696	56.84	1.3	-2.26535	0.0433184	1.87426	0.136855	2.48	0.225	3

## Sheet: Supplemetary Table S2
Supplementary Table S2 : Thermal history data for Arab Formation for three different geothermal gradients
Age_Ma	Depth_m *	Temperature [°C] (Geothermal Gradient 25°C/km)	Temperature [°C] (Geothermal Gradient 30°C/km)	Temperature [°C] (Geothermal Gradient 35°C/km)
146.592	10.215	30.2554	30.3064	30.3575
144.216	107.964	32.6991	33.2389	33.7787
141.046	221.991	35.5498	36.6597	37.7697
138.669	336.044	38.4011	40.0813	41.7615
135.499	433.766	40.8442	43.013	45.1818
133.122	515.211	42.8803	45.4563	48.0324
129.16	596.603	44.9151	47.8981	50.8811
125.198	694.3	47.3575	50.829	54.3005
121.236	775.692	49.3923	53.2708	57.1492
118.067	857.111	51.4278	55.7133	59.9989
114.897	938.529	53.4632	58.1559	62.8485
111.727	1003.64	55.0911	60.1093	65.1275
108.558	1101.37	57.5342	63.041	68.5478
106.973	1182.84	59.5709	65.4851	71.3993
104.596	1280.58	62.0146	68.4175	74.8205
103.011	1394.66	64.8666	71.8399	78.8132
99.8415	1508.69	67.7173	75.2607	82.8042
96.6719	1557.5	68.9375	76.725	84.5125
92.71	1508.46	67.7114	75.2537	82.796
88.748	1492.02	67.3006	74.7607	82.2209
86.3708	1508.25	67.7063	75.2475	82.7888
83.2013	1557.06	68.9265	76.7118	84.4971
80.8241	1605.9	70.1474	78.1769	86.2064
78.4469	1638.43	70.9607	79.1528	87.345
76.8621	1687.29	72.1822	80.6187	89.0551
74.4849	1719.82	72.9955	81.5946	90.1937
72.9002	1752.38	73.8094	82.5713	91.3332
70.523	1784.91	74.6227	83.5473	92.4718
68.1458	1768.53	74.2132	83.0558	91.8984
66.561	1719.56	72.989	81.5869	90.1847
64.9762	1703.21	72.5801	81.0962	89.6122
63.3914	1752.07	73.8017	82.562	91.3223
61.0143	1800.9	75.0226	84.0271	93.0316
58.6371	1849.74	76.2435	85.4921	94.7408
57.0523	1898.6	77.465	86.958	96.451
54.6751	1931.13	78.2783	87.9339	97.5896
52.2979	1963.66	79.0915	88.9099	98.7282
49.9208	1979.89	79.4972	89.3967	99.2961
47.5436	2012.42	80.3105	90.3726	100.435
44.374	2028.62	80.7155	90.8586	101.002
41.2044	2044.82	81.1205	91.3447	101.569
38.8273	2044.74	81.1186	91.3423	101.566
36.4501	2060.97	81.5243	91.8291	102.134
34.8653	2044.62	81.1154	91.3385	101.562
33.2805	2044.56	81.1141	91.3369	101.56
30.9033	2044.49	81.1121	91.3346	101.557
27.7338	2044.38	81.1096	91.3315	101.553
24.5642	2044.28	81.107	91.3284	101.55
20.6022	2044.15	81.1038	91.3245	101.545
17.4326	2044.05	81.1012	91.3214	101.542
14.2631	2043.94	81.0986	91.3183	101.538
10.3011	2043.81	81.0954	91.3144	101.533
7.13154	2043.71	81.0928	91.3113	101.53
3.16957	2027.28	80.6819	90.8183	100.955
0.792393	2027.2	80.68	90.816	100.952
0.792393	2027.2	80.68	90.816	100.952
* Derived from "AlTemimi, K.O., 2012. Sequence Development and Dolomitization of a Late Jurassic Giant Oil Reservoir, Arab-D Reservoir, Hawiyah (GHAWAR) and Harmaliyah Fields, Saudi Arabia".
